# Supplementary material for: Efficacy of N-Acetylcysteine in Polycystic Ovary Syndrome: Systematic Review and Meta-Analysis
Source: Nutrients. 2025 Jan 14;17(2):284. doi: 10.3390/nu17020284 (PMC11768055; doi:10.3390/nu17020284)
Supplement: Supplementary file 1 [file nutrients-17-00284-s001.zip]

Archive with 1 entries (1 files):
- nutrients-3361509-supplementary.pdf
